# Supplementary material for: In Vivo Glycemic Response of Fruit-Based Mango (Mangifera indica) and Pineapple (Ananas comosus) Bars in In Vitro and In Silico Enzyme Inhibitory Effects Studies
Source: Foods. 2024 Jul 17;13(14):2258. doi: 10.3390/foods13142258 (PMC11276214; doi:10.3390/foods13142258)
Supplement: Supplementary file 1 [file foods-13-02258-s001.zip]

Archive with 1 entries (1 files):
- foods-3094253-supplementary.pdf
